# Supplementary material for: CNOT1 regulates circadian behaviour through Per2 mRNA decay in a deadenylation-dependent manner
Source: RNA Biol. 2022 May 5;19(1):703–18. doi: 10.1080/15476286.2022.2071026 (PMC9090297; doi:10.1080/15476286.2022.2071026)
Supplement: Supplemental Material [file KRNB_A_2071026_SM8701.zip]

Archive with 5 entries (5 files):
- Revisied Supplementary Figures.pdf
- Supplementary Figure 1 (1).TIF
- Supplementary Figure 2.TIF
- Supplementary Figure 3.TIF
- Supplementary Table 1.TIF
